# Supplementary material for: Biobased Terpene Derivatives: Stiff and Biocompatible Compounds to Tune Biodegradability and Properties of Poly(butylene succinate)
Source: Polymers (Basel). 2021 Dec 31;14(1):161. doi: 10.3390/polym14010161 (PMC8747377; doi:10.3390/polym14010161)
Supplement: Supplementary file 1 [file polymers-14-00161-s001.zip]

Archive with 1 entries (1 files):
- polymers-1525430-supplementary.pdf
